# Supplementary material for: Tumor Suppressor miR-27a-5p and Its Significance for Breast Cancer
Source: Biomedicines. 2024 Nov 17;12(11):2625. doi: 10.3390/biomedicines12112625 (PMC11592003; doi:10.3390/biomedicines12112625)
Supplement: Supplementary file 1 [file biomedicines-12-02625-s001.zip › Supplemental_Tables.xlsx]

## Sheet: Foglio1
TUMOR SUPPRESSOR miR-27a-5p AND ITS SIGNIFICANCE FOR BREAST CANCER
Parrella P1, Barbano R1,2, Jonas K3,4, Fontana A5, Barile S1,6, Rendina M1, lo Mele A1, Prencipe G1, Ciuffreda L7, Morritti MG8, Valori VM8, Graziano P9,10, Maiello E8, Copetti M5, Pichler M3,11,12, Pasculli B1*
1Laboratory of Oncology, Fondazione “Casa Sollievo della Sofferenza”, IRCCS 71013 San Giovanni Rotondo, Italy.
2Unit of Transfusion Medicine, Chemical-Clinical Analysis Laboratory. Fondazione “Casa Sollievo della Sofferenza”, IRCCS 71013 San Giovanni Rotondo, Italy.
3Division of Oncology, Department of Internal Medicine, Medical University of Graz, 8036 Graz, Austria.
4Research Unit for Non-Coding RNA and Genome Editing, Medical University of Graz, 8010 Graz, Austria.
5Unit of Biostatistics, Fondazione “Casa Sollievo della Sofferenza”, IRCCS 71013 San Giovanni Rotondo, Italy.
6Dipartimento di Bioscienze, Biotecnologie, e Ambiente, Università di Bari “Aldo Moro”, Bari, Italy
7Breast Unit, Fondazione “Casa Sollievo della Sofferenza”, San Giovanni Rotondo, Italy.
8Unit of Oncology, Fondazione “Casa Sollievo della Sofferenza”, IRCCS 71013 San Giovanni Rotondo, Italy.
9Department of Radiological, Oncological and Pathological Sciences, Sapienza University of Rome, Rome, Italy
10Unit of Pathology, Fondazione “Casa Sollievo della Sofferenza”, IRCCS 71013 San Giovanni Rotondo, Italy.
11Translational Oncology, II. Med Clinics University of Augsburg, Germany
12Division of Oncology, Hematology and Palliative Care, General Clinics Oberwart, Austria
Barbara Pasculli, PhD
Laboratory of Oncology
Fondazione “Casa sollievo della Sofferenza”, IRCCS
Viale Padre Pio, 6 71013 San Giovanni Rotondo (FG) Italy
e-mail: b.pasculli@operapadrepio.it
phone: +39-0882-416262

## Sheet: Suppl Table S1
	SUPPLEMENTAL TABLE S1: Baseline clinical-pathological characteristics
	Variable	Level	All patients (N=243)	M0 (N=178)	M0>M1 (N=45)	Synchronous metastasis (N=9)	Non invasive tumours (N=11)
	Age (years)	Mean±SD	58.8 ± 13.9	59.1 ± 13.3	60.4 ± 13.6	60.8 ± 12.5	45.7 ± 19.8
		Median [IQR]	59.4 (47.1-70.5)	59.6 (47.7-70.1)	61.5 (48.2-71.7)	58.8 (58.1-65.6)	46.3 (32.2-50.1)
		Range (min-max)	20.5 , 89.3	29.7 , 89.3	31.7 , 82.2	33.9 , 78.8	20.5 , 84
	Menopause - N (%)	No	73 (30.8)	57 (31.6)	12 (26.7)	1 (11.1)	6 (54.5)
		Yes	164 (69.2)	121 (68.4)	33 (73.3)	8 (88.9)	5 (45.5)
	TH - N (%)	IDC	213 (87.7)	168 (94.4)	38 (84.4)	7 (77.8)	0 (0.0)
		ILC	14 (5.8)	6 (3.4)	7 (15.6)	1 (11.1)	0 (0.0)
		IDC+ILC	5 (2.1)	4 (2.2)	0 (0.0)	1 (11.1)	0 (0.0)
		Others (Mastopatia, Adenosi, DCIS, Papilloma, Fibroadenoma)	11 (4.5)	0 (0.0)	0 (0.0)	0 (0.0)	11 (100.0)
	Site of onset - N (%)	Right	113 (48.7)	83 (46.6)	24 (53.3)	6 (66.7)	---
		Left	118 (50.9)	95 (53.4)	20 (44.4)	3 (33.3)	---
		Bilateral	1 (0.4)	0 (0)	1 (2.2)	0 (0)	---
	Type of Surgery - N (%)	MAST+LND	126 (54.3)	83 (46.6)	34 (75.6)	9 (100.0)	---
		MAST+SN	28 (12.1)	26 (14.6)	2 (4.4)	0 (0.0)	---
		QUADR	4 (1.7)	4 (2.2)	0 (0.0)	0 (0.0)	---
		QUADR+LND	54 (23.2)	47 (26.4)	7 (15.6)	0 (0.0)	---
		QUADR+SN	20 (8.6)	18 (10.1)	2 (4.4)	0 (0.0)	---
	Tumor size (cm)	Mean±SD	2.9 ± 1.6	2.7 ± 1.4	3.7 ± 2	3.8 ± 2	---
		Median [IQR]	2.5 (2-3.5)	2.4 (1.8-3)	3 (2.5-4.5)	3 (2.5-4.5)	---
		Range (min-max)	1 , 11	1 , 11	1 , 10	2 , 8	---
	T Classification - N (%)	T1c	61 (26.3)	55 (30.9)	6 (13.3)	0 (0.0)	---
		T2	124 (53.4)	94 (52.8)	26 (57.8)	4 (44.4)	---
		T3	14 (6)	11 (6.2)	3 (6.7)	0 (0.0)	---
		T4	33 (14.2)	18 (10.1)	10 (22.2)	5 (55.6)	---
	N classification - N (%)	N0	94 (40.5)	82 (46.1)	12 (26.7)	0 (0.0)	---
		N1	78 (33.6)	68 (38.2)	9 (20.0)	1 (11.1)	---
		N2	26 (11.2)	17 (9.6)	6 (13.3)	3 (33.3)	---
		N3	34 (14.7)	11 (6.2)	18 (40.0)	5 (55.6)	---
	Lymph node status - N (%)	Negative	94 (40.5)	82 (46.1)	12 (26.7)	0 (0.0)	---
		Positive	138 (59.5)	96 (53.9)	33 (73.3)	9 (100)	---
	M classification - N (%)	M0	223 (96.1)	178 (100.0)	45 (100.0)	0 (0.0)	---
		M1	9 (3.9)	0 (0.0)	0 (0.0)	9 (100.0)	---
	Site of metastases - N (%)	Bone	4 (50)	---	---	4 (50)	---
		Bone + Liver	1 (12.5)	---	---	1 (12.5)	---
		Bone + Liver + Breast	1 (12.5)	---	---	1 (12.5)	---
		Lung	2 (25)	---	---	2 (25)	---
	Tumor stage - N (%)	1	36 (15.5)	34 (19.1)	2 (4.4)	0 (0)	---
		2A	85 (36.6)	73 (41.0)	12 (26.7)	0 (0.0)	---
		2B	34 (14.7)	29 (16.3)	5 (11.1)	0 (0.0)	---
		3A	16 (6.9)	13 (7.3)	3 (6.7)	0 (0.0)	---
		3B	23 (9.9)	18 (10.1)	5 (11.1)	0 (0.0)	---
		3C	29 (12.5)	11 (6.2)	18 (40.0)	0 (0.0)	---
		4	9 (3.9)	0 (0.0)	0 (0.0)	9 (100.0)	---
	Tumor grading - N (%)	1	24 (10.8)	20 (11.6)	3 (7.0)	1 (12.5)	---
		2	112 (50.2)	88 (51.2)	21 (48.8)	3 (37.5)	---
		3	87 (39)	64 (37.2)	19 (44.2)	4 (50.0)	---
	ERc - N (%)	Negative	55 (23.7)	40 (22.5)	13 (28.9)	2 (22.2)	---
		Positive	177 (76.3)	138 (77.5)	32 (71.1)	7 (77.8)	---
	PgR - N (%)	Negative	74 (31.9)	55 (30.9)	15 (33.3)	4 (44.4)	---
		Positive	158 (68.1)	123 (69.1)	30 (66.7)	5 (55.6)	---
	HER2 - N (%)	AMP	57 (25.8)	38 (22.8)	15 (33.3)	4 (44.4)	---
		NEG	164 (74.2)	129 (77.2)	30 (66.7)	5 (55.6)	---
	Ki67	Mean±SD	34.9 ± 22.5	34.6 ± 22.9	36.1 ± 20.4	33.6 ± 26.7	---
		Median [IQR]	30 (18-50)	25 (19-46.5)	32.5 (19-50)	20 (15-50)	---
		Range (min-max)	1 , 90	1 , 90	8 , 80	7 , 80	---
	OT - N (%)	No	55 (25.7)	41 (24.3)	14 (31.1)	---	---
		Yes	159 (74.3)	128 (75.7)	31 (68.9)	---	---
	CT-ADJ - N (%)	No	40 (18.9)	35 (21.0)	5 (11.1)	---	---
		Yes	172 (81.1)	132 (79.0)	40 (88.9)	---	---
	RT - N (%)	No	55 (26.4)	48 (29.1)	7 (16.3)	---	---
		Yes	153 (73.6)	117 (70.9)	36 (83.7)	---	---
	Only valid percentages are reported
	Abbreviations - SD: Standard Deviation; IQR: Interquartile Range (i.e. first-third quartiles)

## Sheet: Suppl Table S2
	SUPPLEMENTAL TABLE S2: Survival Analyses in the CSS_cohort
	Outcome	Sample	Subgroup	Model	N.events/total	HR (95%CI)#	p-value	Test for functional form (p-value)°	Test for PH assumption (p-value)°
	OS	1 - M0 patients	All patients	Univariable	26/222	0.91 (0.61-1.36)	0.634	0.184	0.556
				Multivariable*	26/199	1.06 (0.69-1.62)	0.794	0.961	0.59
	PFS	1 - M0 patients	All patients	Univariable	'53/222'	0.97 (0.73-1.29)	0.833	0.735	0.147
				Multivariable*	'48/199'	1.06 (0.77-1.46)	0.711	0.962	0.254
	MFS	1 - M0 patients	All patients	Univariable	'45/221'	0.89 (0.65-1.20)	0.437	0.593	0.277
				Multivariable*	42/198'	1.00 (0.72-1.39)	0.987	0.79	0.331
	HR: Hazard Ratio, CI: Confidence Interval; PH: Proportional Hazards
	*Multivariable model included: miR-27a-5p (log values), tumor stage, grading and Ki67 as covariates
	# risk were reported for each unitary increase in one standard deviation of log miR-27a-5p (i.e. 0.892 and 0.761 among samples 1 and 2, respectively)
	°To check the adequacy of fitted Cox regression models (i.e. checking of the functional form of a continuous covariate included into the Cox model and the assessment of the PH assumption), the Kolmogorov-type supremum test for functional form and for PH assumption were performed on the basis of 10,000 data replicates (simulations).

## Sheet: Suppl Table S3
	SUPPLEMENTAL TABLE S3: Baseline clinical-pathological characteristics in TCGA-BRCA dataset
	Variable	Level	All patients (N=740)	M0 (N=583)	M1 (N=7)	Mx (N=150)
	Age at diagnosis (years)	Mean±SD	58.2 ± 13.2	57.2 ± 12.9	54.1 ± 12.1	62 ± 13.7
		Median [IQR]	57 (48-67)	56 (48-65)	55 (47-63)	62 (51-73)
		Range (min-max)	26-90	26-90	26-90	26-90
	Race - N(%)	asian	55 (7.5)	52 (9)	0 (0)	3 (2)
		black or african american	152 (20.7)	93 (16.1)	4 (57.1)	55 (36.9)
		white	527 (71.8)	433 (74.9)	3 (42.9)	91 (61.1)
	Menopause - N (%)	indetermite (neither pre or postmenopausal)	6 (0.9)	5 (0.9)	0 (0)	1 (0.8)
		peri (6-12 months since last menstrual period)	31 (4.6)	28 (5.2)	0 (0)	3 (2.4)
		post (prior bilateral ovariectomy or >12 mo since lmp with no prior hysterectomy)	477 (71.2)	375 (69.3)	3 (75)	99 (79.2)
		pre (<6 months since lmp and no prior bilateral ovariectomy and not on estrogen replacement)	156 (23.3)	133 (24.6)	1 (25)	22 (17.6)
	TH - N (%)	infiltrating carcinoma nos	1 (0.1)	1 (0.2)	0 (0)	0 (0)
		infiltrating ductal carcinoma	488 (65.9)	404 (69.3)	6 (85.7)	78 (52)
		infiltrating lobular carcinoma	170 (23)	113 (19.4)	0 (0)	57 (38)
		medullary carcinoma	6 (0.8)	6 (1)	0 (0)	0 (0)
		metaplastic carcinoma	8 (1.1)	6 (1)	0 (0)	2 (1.3)
		mixed histology	20 (2.7)	19 (3.3)	1 (14.3)	0 (0)
		mucinous carcinoma	17 (2.3)	13 (2.2)	0 (0)	4 (2.7)
		other	30 (4.1)	21 (3.6)	0 (0)	9 (6)
	Atomic neoplasm subdivision - N(%)	left	132 (17.8)	107 (18.4)	3 (42.9)	22 (14.7)
		left lower inner quadrant	18 (2.4)	16 (2.7)	0 (0)	2 (1.3)
		left lower outer quadrant	26 (3.5)	21 (3.6)	0 (0)	5 (3.3)
		left upper inner quadrant	52 (7)	42 (7.2)	1 (14.3)	9 (6)
		left upper outer quadrant	144 (19.5)	115 (19.7)	1 (14.3)	28 (18.7)
		right	139 (18.8)	102 (17.5)	2 (28.6)	35 (23.3)
		right lower inner quadrant	20 (2.7)	15 (2.6)	0 (0)	5 (3.3)
		right lower outer quadrant	31 (4.2)	25 (4.3)	0 (0)	6 (4)
		right upper inner quadrant	43 (5.8)	40 (6.9)	0 (0)	3 (2)
		right upper outer quadrant	135 (18.2)	100 (17.2)	0 (0)	35 (23.3)
	T Classification - N (%)	t1	210 (28.4)	173 (29.7)	1 (14.3)	36 (24)
		t2	412 (55.7)	334 (57.3)	1 (14.3)	77 (51.3)
		t3	95 (12.8)	60 (10.3)	1 (14.3)	34 (22.7)
		t4	22 (3)	16 (2.7)	4 (57.1)	2 (1.3)
		tx	1 (0.1)	0 (0)	0 (0)	1 (0.7)
	N classification - N (%)	n0	349 (47.2)	291 (49.9)	0 (0)	58 (38.7)
		n1	253 (34.2)	194 (33.3)	3 (42.9)	56 (37.3)
		n2	76 (10.3)	61 (10.5)	1 (14.3)	14 (9.3)
		n3	51 (6.9)	31 (5.3)	2 (28.6)	18 (12)
		nx	11 (1.5)	6 (1)	1 (14.3)	4 (2.7)
	Lymph node status - N (%)	Negative	349 (47.2)	291 (49.9)	0 (0)	58 (38.7)
		Positive	391 (52.8)	292 (50.1)	0 (0)	92 (61.3)
	Tumor stage - N (%)	stage i	74 (10.1)	72 (12.4)	0 (0)	2 (1.4)
		stage ia	57 (7.8)	41 (7.1)	0 (0)	16 (10.8)
		stage ib	5 (0.7)	3 (0.5)	0 (0)	2 (1.4)
		stage ii	4 (0.5)	3 (0.5)	0 (0)	1 (0.7)
		stage iia	239 (32.6)	199 (34.4)	0 (0)	40 (27)
		stage iib	178 (24.3)	137 (23.7)	0 (0)	41 (27.7)
		stage iii	2 (0.3)	2 (0.3)	0 (0)	0 (0)
		stage iiia	104 (14.2)	79 (13.6)	0 (0)	25 (16.9)
		stage iiib	14 (1.9)	13 (2.2)	0 (0)	1 (0.7)
		stage iiic	48 (6.5)	30 (5.2)	0 (0)	18 (12.2)
		stage iv	7 (1)	0 (0)	7 (100)	0 (0)
		stage x	2 (0.3)	0 (0)	0 (0)	2 (1.4)
	ERc - N (%)	indetermite	1 (0.1)	1 (0.2)	0 (0)	0 (0)
		negative	164 (23.6)	137 (25.4)	2 (33.3)	25 (16.7)
		positive	530 (76.3)	401 (74.4)	4 (66.7)	125 (83.3)
	PgR - N (%)	indetermite	2 (0.3)	2 (0.4)	0 (0)	0 (0)
		negative	221 (31.8)	170 (31.6)	3 (50)	48 (32)
		positive	471 (67.9)	366 (68)	3 (50)	102 (68)
	HER2 - N (%)	equivocal	131 (21.2)	108 (21.9)	2 (40)	21 (17.8)
		indetermite	11 (1.8)	4 (0.8)	0 (0)	7 (5.9)
		negative	379 (61.4)	306 (61.9)	2 (40)	71 (60.2)
		positive	96 (15.6)	76 (15.4)	1 (20)	19 (16.1)
	Surrogate molecular classification (computed within M0 only) - N (%)	LumA	276 (61.7)	276 (61.7)	--	--
		LumB-HER	40 (8.9)	40 (8.9)	--	--
		HER2	19 (4.3)	19 (4.3)	--	--
		HER2/LumB-HER	5 (1.1)	5 (1.1)	--	--
		TNBC	92 (20.6)	92 (20.6)	--	--
		TNBC/LumA	15 (3.4)	15 (3.4)	--	--
	Molecular classification PAM50 - N (%)	Normal	29 (4.3)	23 (4.3)	1 (16.7)	5 (3.9)
		Basal	119 (17.8)	100 (18.8)	0 (0)	19 (14.7)
		LumA	341 (51.1)	260 (48.9)	4 (66.7)	77 (59.7)
		LumB	124 (18.6)	104 (19.5)	0 (0)	20 (15.5)
		Her2	54 (8.1)	45 (8.5)	1 (16.7)	8 (6.2)
	History of neoadjuvant treatment - N (%)	No	736 (99.5)	582 (99.8)	7 (100)	147 (98)
		Yes	4 (0.5)	1 (0.2)	0 (0)	3 (2)
	Radiation therapy - N(%)	No	304 (44.8)	244 (45.9)	2 (40)	58 (41.1)
		Yes	374 (55.2)	288 (54.1)	3 (60)	83 (58.9)
	Targeted molecular therapy - N(%)	No	31 (8.6)	29 (9.2)	0 (0)	2 (4.4)
		Yes	329 (91.4)	285 (90.8)	1 (100)	43 (95.6)
	Only valid percentages are reported
	Abbreviations - SD: Standard Deviation; IQR: Interquartile Range (i.e. first-third quartiles)

## Sheet: Suppl Table S4
	SUPPLEMENTAL TABLE S4: Survival Analyses in TCGA-BRCA cohort
	Outcome	Subgroup	Model	N.events/total	HR (95%CI)#	p-value	Test for functional form (p-value)°	Test for PH assumption (p-value)°
	OS	All M0 patients	Univariable	46/561	1.16 (0.80-1.67)	0.447	0.67	0.445
			Multivariable*	41/510	1.22 (0.78-1.91)	0.383	0.069	0.753
		Basal (PAM50)	Univariable	8/95	1.48 (0.48-4.57)	0.494	0.551	0.535
		LUMA (PAM50)	Univariable	16/251	0.68 (0.39-1.18)	0.166	0.542	0.421
		LUMB (PAM50)	Univariable	7/98	1.38 (0.57-3.34)	0.475	0.118	0.773
		HER2 (PAM50)	Univariable	5/45	1.57 (0.53-4.68)	0.421	0.101	0.238
	PFS	All M0 patients	Univariable	75/561	1.05 (0.79-1.38)	0.759	0.801	0.827
			Multivariable*	68/510	1.03 (0.75-1.40)	0.873	0.318	0.819
		Basal (PAM50)	Univariable	13/95	1.17 (0.50-2.76)	0.7167	0.5353	0.5786
		LUMA (PAM50)	Univariable	28/251	0.75 (0.48-1.15)	0.1845	0.4271	0.2965
		LUMB (PAM50)	Univariable	12/98	1.48 (0.72-3.03)	0.2874	0.7196	0.3362
		HER2 (PAM50)	Univariable	9/45	0.94 (0.46-1.89)	0.8564	0.079	0.5698
	HR: Hazard Ratio, CI: Confidence Interval; PH: Proportional Hazards; NE: Not Estimable
	*Multivariable model included: miR27a-5p (log values), T, N, tumor stage, ER status and PGR status as covariates
	# risk were reported for each unitary increase in one standard deviation of log miR-27a-5p (i.e. 0.4156)
	°To check the adequacy of fitted Cox regression models (i.e. checking of the functional form of a continuous covariate included into the Cox model and the assessment of the PH assumption), the Kolmogorov-type supremum test for functional form and for PH assumption were performed on the basis of 10,000 data replicates (simulations).
	As no polynomial (and interaction) terms of each continuous covariate were included into each Cox model, test for functional form assessed whether there is a linear relationship between the risk of death at each unitary increase in one standard deviation of miR27a-5p (log values).
